# Supplementary material for: Mechanical stretch induces hair regeneration through the alternative activation of macrophages
Source: Nat Commun. 2019 Apr 3;10:1524. doi: 10.1038/s41467-019-09402-8 (PMC6447615; doi:10.1038/s41467-019-09402-8)
Supplement: Supplementary file 4 — Source Data [file 41467_2019_9402_MOESM4_ESM.xlsx]

## Sheet: Fig. 2a
	Ctrl	D1	D7	D9
mice 1	0.245636	3.41733	3.67255	4.19456
mice 2	0.526339	1.82452	2.57974	5.2329
mice 3	0.371615	0.929667	1.87501	4.25869
mice 4	1.66722	1.63921	4.91229	4.85913
mice 5	1.90145	1.17618	1.47528	4.32032
mice 6	1.28774	0.760147	2.51167	4.85876

## Sheet: Fig. 2b
	Ctrl	D1	D7	D9
mice 1	1.59682	2.25126	4.17173	3.34953
mice 2	0.869193	1.07653	1.97356	4.06833
mice 3	0.873181	4.25154	1.66316	3.41626
mice 4	0.537421	1.52422	0.702495	3.50925
mice 5	0.505487	0.833805	3.79111	2.35248
mice 6	1.61789	3.26874	1.04089	2.77465

## Sheet: Fig. 2c
	Ctrl	D1	D7	D9
mice 1	1.81815	1.07168	2.94414	9.34916
mice 2	1.17633	0.220766	1.64552	3.6977
mice 3	2.00671	0.420428	1.04328	6.0474
mice 4	0.166848	0.22228	1.26814	15.4568
mice 5	0.23111	2.01083	2.89484	14.1799
mice 6	0.600858	3.37124	1.94169	4.33312

## Sheet: Fig. 2d
	Ctrl	D1	D7	D9
mice 1	1.91571	1.12847	8.31647	1.30567
mice 2	0.913339	2.79073	12.2616	0.445974
mice 3	1.02499	1.85875	7.06265	0.406577
mice 4	0.918904	4.9508	3.30988	0.90705
mice 5	0.184787	8.53587	2.12877	2.24896
mice 6	1.04227	11.0712	4.75702	1.85361

## Sheet: Fig. 4e
	D3-Clo	D3-Ctrl	D7-Clo	D7-Ctrl
field 1	5	18	9	38
field 2	9	19	9	29
field 3	6	18	8	36

## Sheet: Fig. 4g
CCL2
	Ctrl	D1	D7	D9
mice 1	1.61349	12.1699	5.12972	7.56377
mice 2	1.97912	7.81702	4.75842	9.07393
mice 3	0.517084	3.48893	4.62903	6.44431
mice 4	0.350505	3.37561	6.85444	5.94381
mice 5	0.272371	2.57707	6.18608	3.78267
mice 6	1.26742	27.0949	8.91273	3.39139
CCL3
	Ctrl	D1	D7	D9
mice 1	1.15619	1.86825	1.07916	0.476663
mice 2	1.5215	2.07076	0.957738	1.0408
mice 3	1.39005	2.34366	1.22837	1.11361
mice 4	0.630512	3.35898	0.273253	0.524617
mice 5	0.389098	1.78283	0.565133	1.56702
mice 6	0.912649	2.06216	0.464354	0.948236
CCL6
	Ctrl	D1	D7	D9
mice 1	1.31545	2.25264	6.54411	2.6979
mice 2	1.23549	3.11213	4.66101	3.42219
mice 3	1.07103	4.72103	7.1032	1.94888
mice 4	1.14531	5.74352	4.70968	1.20079
mice 5	0.437631	5.22582	1.73133	0.670056
mice 6	0.795085	3.44836	2.3113	0.317055
CCL7
	Ctrl	D1	D7	D9
mice 1	0.721912	5.31226	12.3591	4.84905
mice 2	1.48234	8.74059	6.80476	7.87619
mice 3	1.01392	2.50167	21.0971	5.92785
mice 4	0.775609	3.89095e-05	18.6307	3.15633
mice 5	1.28173	1.65314	25.3988	3.24906
mice 6	0.724489	1.11109	5.29067	1.17762
CCL12
	Ctrl	D1	D7	D9
mice 1	0.795954	12.4502	46.4233	24.7429
mice 2	1.31237	6.30717	24.4848	21.0007
mice 3	0.996296	9.50847	40.4489	12.7691
mice 4	0.272328	4.66346	44.1603	4.04326
mice 5	1.658	4.48838	10.2188	2.74321
mice 6	0.965053	3.915	16.3544	4.4152
CCL22
	Ctrl	D1	D7	D9
mice 1	0.294782	27.9784	10.8884	7.80489
mice 2	0.405055	11.3985	10.4687	7.12737
mice 3	2.0639	16.8457	4.7949	7.05645
mice 4	0.326229	10.3837	5.01647	10.7946
mice 5	0.400635	8.38254	3.24744	12.2694
mice 6	2.50939	6.71203	7.23878	10.0765

## Sheet: Fig. 5b
	Ctrl	D1	D7	D9	D14
mice 1	0	1.87	12.4	30.5	12.8
mice 2	0	8.94	14.8	27.1	15
mice 3	0	1.64	11.1	29.4	15.6
mice 4	0	4.35	10.3	21.2	10
mice 5	0	4.48	9.77	26.7	14.3
mice 6	0	5.88	12.9	25	13.6

## Sheet: Fig. 5c
	Ctrl	D7	D9	D14
mice 1	1.19061	123.038	8.58838	1.19844
mice 2	0.909312	75.6601	4.25159	8.11603
mice 3	2.86879	68.1757	7.73229	0.844089
mice 4	0	22.7222	21.9426	12.0783
mice 5	1.03129	126.786	21.4871	6.8474
mice 6	0	106.852	3.82037	7.30953

## Sheet: Fig. 5d
	Ctrl	D7	D9	D14
mice 1	0	11.4916	4.75308	0.863724
mice 2	0	8.89032	12.1844	1.99952
mice 3	0	4.28983	8.86454	0
mice 4	0	3.91789	0.688168	0
mice 5	0	5.51772	9.27652	3.13675
mice 6	0	8.28175	20.6817	0

## Sheet: Fig. 5e
	Ctrl	D1	D7	D9
mice 1	0.146776	1.50262	0.12047	0.177703
mice 2	0.45767	1.33731	0.264855	0.0980629
mice 3	0.215622	14.8107	2.52477	0.800076
mice 4	1.36258	5.36022	3.13314	3.66565
mice 5	2.10076	9.86533	3.54745	1.45719
mice 6	1.7166	6.31718	2.16637	5.45795

[truncated: 4 more sheets: Fig. 5f, Fig. 6a, Fig. 6b, S3b]
